# Supplementary material for: Multi-locus phylogeny of lethal amanitas: Implications for species diversity and historical biogeography
Source: BMC Evol Biol. 2014 Jun 21;14:143. doi: 10.1186/1471-2148-14-143 (PMC4094918; doi:10.1186/1471-2148-14-143)
Supplement: Additional file 5: Table S4 — The average evolutionary divergence over ITS sequence pairs within and between groups (provisionally adopted phylogenetic species) calculated by MEGA 4 using the Maximum Composite Likelihood model. [file 1471-2148-14-143-S5.xls]

## Sheet: MatrixOutput
Provisionally adopted species	Interspecific Variations between groups																															Intraspecific variations within groups
	‘A. ocreata' EU909446, GQ250405, AY918962	A. pallidorosea I	A. sp. 1	A. arocheae	A. bisporigera	A. cf. virosa AY325830	A. exitialis	A. fuliginea	A. fuligineoides	A. ocreata	A. pallidorosea	A. phalloides	A. reidii	A. suballliacea RET478-6/‘A. virosa' EU909450	A. suballliacea RET490-1/A. sp. FM999697/A. cf. bisporigera GQ166893	A. suballliacea RET491-7	A. sp. 5	A. rimosa	A. sp. 10	A. sp. 2	A. sp. 3	A. sp. 4	A. sp. 6	A. sp. 7	A. sp. 8	A. sp. 9	‘A. aff. bisporigera' AY325828	‘A. bisporigera' FJ890028	A. sualiaceae	A. subjunquillea	A. virosa
‘A. ocreata' EU909446, GQ250405, AY918962																																0.00868056
A. pallidorosea I	0.0489534																															0.000868056
A. sp. 1	0.0379927	0.024818																														0.00104167
A. arocheae	0.0875247	0.078113	0.0658385																													n/c
A. bisporigera	0.0520835	0.0162752	0.0297056	0.0861744																												0.00520833
A. cf. virosa AY325830	0.07429	0.0575869	0.0492225	0.101882	0.059829																											n/c
A. exitialis	0.023184	0.0399394	0.0291089	0.0886135	0.0448911	0.0649281																										0.004
A. fuliginea	0.0675614	0.0473709	0.0446275	0.0949699	0.0459167	0.0679384	0.0601872																									0.00390625
A. fuligineoides	0.0383386	0.0489919	0.0380171	0.0984323	0.0484576	0.0743621	0.033974	0.0638756																								0.004
A. ocreata	0.0375027	0.0270065	0.0190162	0.0687871	0.0319086	0.0515217	0.0340281	0.0469006	0.0346977																							0
A. pallidorosea	0.0456578	0.00304929	0.0216553	0.074618	0.0131539	0.0542286	0.0366935	0.0440768	0.0456921	0.0238285																						0
A. phalloides	0.0251881	0.0297071	0.0178438	0.0785868	0.0343177	0.0558806	0.021985	0.0505995	0.0301899	0.0200062	0.0265154																					0
A. reidii	0.0639071	0.0681512	0.0671738	0.125473	0.0742033	0.0951953	0.0602674	0.0877239	0.0609559	0.0580611	0.0647273	0.0532086																				0.003
A. suballliacea RET478-6/‘A. virosa' EU909450	0.018087	0.0447963	0.0338892	0.0938772	0.0442717	0.0699876	0.0218346	0.0595769	0.0292812	0.0333952	0.0415217	0.0220873	0.0605973																			0.001
A. suballliacea RET490-1/A. sp. FM999697/A. cf. bisporigera GQ166893	0.0131698	0.0405583	0.0243614	0.0891974	0.0455045	0.0655294	0.0151148	0.0607906	0.0318913	0.0292395	0.0373142	0.0172852	0.0552634	0.0118369																		0.006
A. suballliacea RET491-7	0.0122752	0.041469	0.0306355	0.0901703	0.040953	0.066471	0.0159986	0.0552118	0.027402	0.0301398	0.0382205	0.0175749	0.056196	0.00744233	0.00609632																	0.003
A. sp. 5	0.0220532	0.0488559	0.0406391	0.101099	0.0483232	0.0770081	0.0258052	0.0580853	0.0373675	0.0401523	0.0455657	0.0274147	0.0637842	0.0171647	0.015775	0.011369																n/c
A. rimosa	0.106488	0.0820251	0.085383	0.131776	0.0906017	0.10011	0.0959797	0.105339	0.0999457	0.0878347	0.079047	0.0881678	0.111406	0.104224	0.099486	0.100464	0.105537															0
A. sp. 10	0.0663933	0.0832607	0.0803253	0.125831	0.0855213	0.109656	0.0702913	0.0971463	0.0711992	0.0798745	0.0797649	0.0651389	0.0385462	0.0640486	0.0652452	0.0596442	0.0681688	0.118518														0.003
A. sp. 2	0.0540835	0.0324499	0.0243243	0.0686735	0.0400994	0.062801	0.0450063	0.0580788	0.0485831	0.0319875	0.0292411	0.0353116	0.0763145	0.0499002	0.0456212	0.0465375	0.0567569	0.0821739	0.0826166													n/c
A. sp. 3	0.0693113	0.0490657	0.0463126	0.101564	0.0476051	0.074256	0.0619159	0.0168946	0.0599842	0.0485939	0.0457606	0.0523022	0.0916682	0.0613066	0.0625182	0.0578563	0.0598087	0.106028	0.103395	0.0486617												n/c
A. sp. 4	0.0596072	0.0461682	0.0406952	0.0718482	0.0483903	0.0685564	0.0533663	0.0424879	0.0542165	0.0429486	0.0428868	0.0460089	0.0908953	0.0555354	0.0567537	0.0521319	0.054059	0.0875516	0.091414	0.037419	0.0430726											0
A. sp. 6	0.0568767	0.0545459	0.0490035	0.101421	0.0549091	0.0887851	0.0477682	0.0797987	0.0597213	0.054071	0.0512176	0.0453192	0.0820802	0.0554697	0.0483808	0.0492998	0.059554	0.102925	0.091562	0.0513692	0.0770037	0.0682614										0
A. sp. 7	0.0730527	0.0725287	0.0678112	0.124875	0.0757527	0.10279	0.0637403	0.0962151	0.073123	0.0758667	0.0700765	0.0584195	0.0866249	0.0716164	0.0643404	0.0634061	0.0757589	0.111669	0.0957904	0.0702874	0.0962964	0.0875921	0.0337665									0.007
A. sp. 8	0.0803882	0.0869267	0.0839523	0.138976	0.0921281	0.113688	0.0766491	0.109878	0.0744813	0.0774729	0.0833807	0.0695258	0.0293553	0.0760479	0.0715161	0.0724676	0.0802374	0.121575	0.0513663	0.0891819	0.109973	0.104033	0.0953373	0.0934327								0
A. sp. 9	0.0657629	0.069064	0.0661963	0.126423	0.0741654	0.0921105	0.0592999	0.088557	0.051441	0.0599031	0.065637	0.0552527	0.021178	0.0615063	0.0571016	0.0580354	0.065637	0.112345	0.0457656	0.0772287	0.0915302	0.0918168	0.0829969	0.0868985	0.0348029							n/c
‘A. aff. bisporigera' AY325828	0.0674286	0.0574253	0.0461868	0.0544698	0.0624581	0.080242	0.0675639	0.0736385	0.0741501	0.0541558	0.0540771	0.057574	0.102963	0.0697889	0.0681611	0.0662834	0.0767888	0.106046	0.106703	0.054068	0.0799981	0.0599064	0.0856424	0.105438	0.125823	0.0979837						n/c
‘A. bisporigera' FJ890028	0.043824	0.0323628	0.0136389	0.0630076	0.0372759	0.0514468	0.0366955	0.0468329	0.0456946	0.0265141	0.0291629	0.0253333	0.075148	0.041524	0.0373162	0.0382225	0.0483165	0.0848092	0.0883919	0.0318512	0.054068	0.0401501	0.0567695	0.0757546	0.0921212	0.0741586	0.0428939					n/c
A. sualiaceae	0.024765	0.0489211	0.0379627	0.0982823	0.0483876	0.0569255	0.0285282	0.0609722	0.0346958	0.0374726	0.0456263	0.0247603	0.063871	0.0198564	0.0184533	0.0122653	0.0238272	0.108654	0.0654405	0.05405	0.065522	0.0597147	0.0596342	0.0673525	0.0803483	0.0657265	0.0740404	0.0456288				n/c
A. subjunquillea	0.0303623	0.036061	0.0227548	0.0846902	0.0366499	0.0588251	0.0269252	0.0564018	0.0351256	0.0249396	0.0328319	0.00768976	0.0585568	0.0276409	0.0221852	0.0230784	0.0330012	0.0891007	0.0716205	0.0412807	0.0581223	0.0523829	0.0521348	0.0653798	0.0747636	0.0604035	0.0637521	0.0302971	0.0303337			0.00559514
A. virosa	0.043037	0.0297447	0.00576352	0.0717454	0.0346626	0.0543872	0.0340749	0.0497355	0.0430678	0.0238961	0.0265489	0.022715	0.0725044	0.0389003	0.0292827	0.0356061	0.0456971	0.0908733	0.0857558	0.0292379	0.0514382	0.0430105	0.0541437	0.073123	0.0894623	0.0715161	0.0512975	0.0184563	0.0430057	0.0276741		0
